# Supplementary material for: Effect of phosphate group on remineralization of early enamel caries regulated by amelogenin peptide
Source: PLoS One. 2024 May 21;19(5):e0303147. doi: 10.1371/journal.pone.0303147 (PMC11108222; doi:10.1371/journal.pone.0303147)
Supplement: S1 Data — (XLSX) [file pone.0303147.s002.xlsx]

## Sheet: Sheet1
TMR Data assembled on 1/11/2019 9:50:24 PM
Filename	Wedge	Grid	Inhom Corr	Preset	Mineral loss		Lesion depth			Mineral acquirement		depth change value
GroupA										GroupA
a3-1d	chengdu 11 steps 25um	ECPlanNeoFluar20x	yes	87	6190		152
a3-1r	chengdu 11 steps 25um	ECPlanNeoFluar20x	yes	87	3970		66.3
										2220		85.7
a15-2d	chengdu 11 steps 25um	ECPlanNeoFluar20x	yes	87	4470		152
a15-2r	chengdu 11 steps 25um	ECPlanNeoFluar20x	yes	87	2160		65.4
										2310		86.6
a11d	chengdu 11 steps 25um	ECPlanNeoFluar20x	yes	87	2720		211.4
a11r	chengdu 11 steps 25um	ECPlanNeoFluar20x	yes	87	160		122.5
										2560		88.9
a1-1d	chengdu 11 steps 25um	ECPlanNeoFluar20x	yes	87	5980		95.3
a1-1r	chengdu 11 steps 25um	ECPlanNeoFluar20x	yes	87	3400		6
										2580		89.3
a4-2r	chengdu 11 steps 25um	ECPlanNeoFluar20x	yes	87	1780		96.6
a4-2d	chengdu 11 steps 25um	ECPlanNeoFluar20x	yes	87	4450		3.3
										2670		93.3
a14-2d	chengdu 11 steps 25um	ECPlanNeoFluar20x	yes	87	2890		105.3
a14-2r	chengdu 11 steps 25um	ECPlanNeoFluar20x	yes	87	70		4.3
										2820		101
a4-3d	chengdu 11 steps 25um	ECPlanNeoFluar20x	yes	87	4670		211.4
a4-3r	chengdu 11 steps 25um	ECPlanNeoFluar20x	yes	87	1780		109.8
										2890		101.6
GroupB										GroupB
b1-3d	chengdu 11 steps 25um	ECPlanNeoFluar20x	yes	87	1270		129.6
b1-3r	chengdu 11 steps 25um	ECPlanNeoFluar20x	yes	87	640		112.5
										630		17.1
b4d	chengdu 11 steps 25um	ECPlanNeoFluar20x	yes	87	1780		94.9
b4r	chengdu 11 steps 25um	ECPlanNeoFluar20x	yes	87	950		76.6
										830		18.3
b6-3d	chengdu 11 steps 25um	ECPlanNeoFluar20x	yes	87	1680		117.6
b6-3r	chengdu 11 steps 25um	ECPlanNeoFluar20x	yes	87	830		98.2
										850		19.4
b3-3d	chengdu 11 steps 25um	ECPlanNeoFluar20x	yes	87	2040		74.8
b3-3r	chengdu 11 steps 25um	ECPlanNeoFluar20x	yes	87	1300		51.9
										740		22.9
b8-1d	chengdu 11 steps 25um	ECPlanNeoFluar20x	yes	87	1020		173.6
b8-1r	chengdu 11 steps 25um	ECPlanNeoFluar20x	yes	87	240		149.2
										780		24.4
b6-2d	chengdu 11 steps 25um	ECPlanNeoFluar20x	yes	87	2980		123.9
b6-2r	chengdu 11 steps 25um	ECPlanNeoFluar20x	yes	87	2330		97.2
										650		26.7
b13-3d	chengdu 11 steps 25um	ECPlanNeoFluar20x	yes	87	2980		154.9
b13-3r	chengdu 11 steps 25um	ECPlanNeoFluar20x	yes	87	2310		122.1
										670		32.8
GroupC										GroupC
c2-2r	chengdu 11 steps 25um	ECPlanNeoFluar20x	yes	87	160		7.9
c2-2d	chengdu 11 steps 25um	ECPlanNeoFluar20x	yes	87	1160		55.2
										1000		47.3
c3-3d	chengdu 11 steps 25um	ECPlanNeoFluar20x	yes	87	4800		110.9
c3-3r	chengdu 11 steps 25um	ECPlanNeoFluar20x	yes	87	3640		56.8
										1160		54.1
c5-3d	chengdu 11 steps 25um	ECPlanNeoFluar20x	yes	87	2910		172.1
c5-3r	chengdu 11 steps 25um	ECPlanNeoFluar20x	yes	87	1730		101.5
										1180		70.6
c3-2d	chengdu 11 steps 25um	ECPlanNeoFluar20x	yes	87	2480		127.6
c3-2r	chengdu 11 steps 25um	ECPlanNeoFluar20x	yes	87	1100		76.6
										1380		51
c2-1d	chengdu 11 steps 25um	ECPlanNeoFluar20x	yes	87	4080		194
c2-1r	chengdu 11 steps 25um	ECPlanNeoFluar20x	yes	87	2490		151.5
										1590		42.5
c15-4d	chengdu 11 steps 25um	ECPlanNeoFluar20x	yes	87	3230		109.2
c15-4r	chengdu 11 steps 25um	ECPlanNeoFluar20x	yes	87	2010		52.1
										1220		57.1
c7-1d	chengdu 11 steps 25um	ECPlanNeoFluar20x	yes	87	3490		117.6
c7-1r	chengdu 11 steps 25um	ECPlanNeoFluar20x	yes	87	2210		59.4
										1280		58.2
										GroupD
p6-4d	chengdu 11 steps 25um	ECPlanNeoFluar20x	yes	87	4440		120.5
p6-4r	chengdu 11 steps 25um	ECPlanNeoFluar20x	yes	87	3660		92.8
										780		27.7
p5-3d	chengdu 11 steps 25um	ECPlanNeoFluar20x	yes	87	2670		136.5
p5-3r	chengdu 11 steps 25um	ECPlanNeoFluar20x	yes	87	1830		104.9
										840		31.6
p3d	chengdu 11 steps 25um	ECPlanNeoFluar20x	yes	87	2940		120.5
p3r	chengdu 11 steps 25um	ECPlanNeoFluar20x	yes	87	2070		87.6
										870		32.9
p6-4d	chengdu 11 steps 25um	ECPlanNeoFluar20x	yes	87	3950		137.1
p6-4r	chengdu 11 steps 25um	ECPlanNeoFluar20x	yes	87	2980		100
										970		37.1
p5-3d	chengdu 11 steps 25um	ECPlanNeoFluar20x	yes	87	2670		190.4
p5-3r	chengdu 11 steps 25um	ECPlanNeoFluar20x	yes	87	1620		146.5
										1050		43.9
p6-4d	chengdu 11 steps 25um	ECPlanNeoFluar20x	yes	87	4780		97
p6-4r	chengdu 11 steps 25um	ECPlanNeoFluar20x	yes	87	3660		51.5
										1120		45.5
p2-1d	chengdu 11 steps 25um	ECPlanNeoFluar20x	yes	87	2360		137.1
p2-1r	chengdu 11 steps 25um	ECPlanNeoFluar20x	yes	87	1180		100.5
										1180		36.6
